# Supplementary material for: Chromatographic Fingerprinting Enables Effective Discrimination and Identitation of High-Quality Italian Extra-Virgin Olive Oils
Source: J Agric Food Chem. 2021 Jul 28;69(31):8874–89. doi: 10.1021/acs.jafc.1c02981 (PMC8389832; doi:10.1021/acs.jafc.1c02981)
Supplement: Supplementary file 2 — jf1c02981_si_002.xlsx [file jf1c02981_si_002.xlsx]

## Sheet: Sheet1
Compound name/Compound ID	1D IT	1tR (min)	2tR (s)
961	497	3.35	0.14
338	600	3.91	0.78
394	600	3.91	0.56
476	600	3.91	0.12
n-Hexane	600	3.91	0.34
32	607	4	0.5
197	622	4.1	0.5
79	622	4.1	2
Cyclopentane	631	4.2	0.22
142	640	4.3	0.6
33	640	4.3	0.7
2,4-Dimethylhexane	649	4.38	0.54
18	651	4.4	1.8
189	651	4.4	0.8
1179	668	4.55	2.26
1199	668	4.55	2.38
76	675	4.6	2.8
1,4-Pentadiene	675	4.61	0.26
177	682	4.7	2.4
79	690	4.8	2.6
Cyclohexane	700	4.96	0.5
n-Heptane	700	4.96	0.72
2-Methylheptane	754	5.31	0.88
Propanal	769	5.43	0.28
1157	800	5.72	2
1192	800	5.72	2.16
n-Octane	800	5.72	1.06
Acetone	800	5.72	0.3
75	804	5.83	1.2
167	808	5.9	3.2
109	808	5.9	0.8
36	815	6.1	1.4
1223	816	6.13	0.34
60	816	6.13	1.2
1-Octene	822	6.24	1
315	826	6.3	1.98
2,3-Dimethylheptane	838	6.48	1.64
Tetrahydrofuran	838	6.48	0.46
Butanal	856	6.71	0.42
277	859	6.77	0.36
2,4-Dimethyl-1-heptene	859	6.77	1.12
Ethyl acetate	866	6.88	0.42
144	871	6.94	1.08
145	871	6.94	1.21
2-Butanone	880	7.12	0.44
158	887	7.35	1.02
160	893	7.47	1
n-Nonane	900	7.62	1.72
2-Propanol	907	7.64	0.26
159	907	7.64	0.98
2,2-Dimethylpropanoate	909	7.7	0.72
151	911	7.76	0.96
39	911	7.76	0.26
57	911	7.76	0.22
170	922	8.05	0.92
Benzene	924	8.11	0.48
3-Buten-2-one	926	8.17	0.4
1404	928	8.23	1.28
169	930	8.28	0.9
103	931	8.3	0.9
1-Methoxyhexane	937	8.46	1.12
2-Ethylfurane	937	8.46	0.54
2,3-Butanedione	948	8.75	0.38
164	952	8.87	0.84
3,4-Diethyl-1,5-hexadiene (meso)	952	8.87	1.54
259	954	8.93	2.84
145	959	9.04	0.82
3,4-Diethyl-1,5-hexadiene (RS+SR)	961	9.1	1.52
Pentanal	961	9.1	0.64
156	965	9.22	0.8
270	965	9.22	2.3
102	968	9.3	1.5
116	968	9.3	0.4
153	980	9.63	0.76
Acetonitrile	985	9.74	0.26
82	996	10.03	0.72
837	996	10.03	0.34
333	1002	10.21	2.66
n-Decane	1000	10.21	2.44
(E)-2-Butenal	1003	10.27	0.9
1-Penten-3-one	1003	10.27	0.56
302	1005	10.33	2.26
302	1005	10.33	2.26
(5Z)-3-Ethyl-1,5-octadiene	1005	10.33	1.7
405	1008	10.44	2.18
86	1008	10.44	0.7
984	1015	10.68	0.44
α-Pinene	1015	10.68	1.62
(5E)-3-Ethyl-1,5-octadiene	1018	10.79	1.72
4-Methyldecane	1018	10.79	2.72
314	1018	10.79	2.08
2,3-Pentanedione	1023	10.97	0.52
Toluene	1024	11.03	0.68
187	1032	11.32	3.06
1-Decene	1035	11.43	2.04
Butyl acetate	1055	12.13	0.84
147	1055	12.13	0.48
722	1063	12.43	1.34
845	1063	12.43	1.74
Hexanal	1063	12.43	0.86
Isobutanol	1064	12.48	0.34
(E,Z)-3,7-Decadiene	1069	12.66	1.82
(E,E)-3,7-Decadiene	1077	12.95	1.8
1175	1077	12.95	2.34
β-Pinene	1081	13.07	1.6
155	1084	13.18	0.78
71	1084	13.18	0.96
74	1084	13.2	1.9
(Z)-2-Pentenal	1085	13.24	0.64
248	1098	13.71	0.74
n-Undecane	1100	13.77	2.86
1111	1101	13.83	0.5
206	1101	13.83	0.38
3-Penten-2-one	1103	13.88	0.58
Isoamyl acetate	1104	13.94	1.02
213	1105	14	0.5
(E)-2-Pentenal	1107	14.06	0.64
4-Heptanone	1107	14.06	1.1
1,3-Dimethylbenzene	1109	14.12	0.86
221	1112	14.23	0.72
2-Methyl-1-propanol	1113	14.29	0.22
1-Butanol	1116	14.41	0.36
Ethylbenzene	1118	14.47	0.86
63	1119	14.53	0.68
2-Methylpropyl butanoate	1127	14.82	1.08
34	1128	14.88	0.68
Butyl isobutyrate	1131	14.99	1.36
1-Penten-3-ol	1133	15.05	0.36
186	1134	15.1	0.2
3-Heptanone	1134	15.11	1.08
793	1136	15.17	2.34
234	1142	15.4	1
2479	1145	15.52	2.86
ß-Myrcene	1149	15.69	1.32
397	1151	15.75	0.96
2	1152	15.8	2
Heptanal	1154	15.87	1.02
3-Methyl-2-butenal	1161	16.16	0.58
2-Heptanone	1166	16.33	1.02
239	1167	16.39	3.04
2-Ethylhexanal	1169	16.45	1.32
336	1170	16.51	0.88
143	1172	16.57	0.56
120	1175	16.7	3.2
184	1179	16.86	0.9
(Z)-2-Hexenal	1179	16.86	0.78
3-Methyl-1-butanol	1180	16.92	0.4
Limonene	1185	17.09	1.4
175	1191	17.33	0.52
Eucalyptol	1192	17.38	1.54
163	1194	17.44	0.52
(E)-2-Hexenal	1195	17.5	0.82
281	1197	17.56	1.8
386	1197	17.56	2.02
603	1197	17.56	2.36
988	1197	17.56	3.44
1-Dodecene	1197	17.56	2.5
130	1198	17.6	1.1
49	1198	17.6	2.5
1081	1198	17.62	0.18
n-Dodecane	1200	17.68	3.04
Butanoic butanoate	1201	17.73	1.28
243	1201	17.73	1.6
1163	1206	17.8	2.5
1-Pentanol	1210	18.08	0.48
(Z)-4-Heptenal	1216	18.32	0.72
Terpinene	1219	18.43	1.24
1541	1220	18.49	1.16
208	1223	18.61	2.84
168	1225	18.7	2.3
236	1229	18.84	0.68
54	1235	19.08	0.78
Styrene	1237	19.13	0.66
(E)-ß-Ocimene	1237	19.13	1.24
68	1237	19.13	2.7
202	1238	19.19	2.5
2-Octanone	1239	19.22	1.1
1182	1241	19.31	1.52
196	1245	19.4	2.8
317	1253	19.78	0.62
Octanal	1253	19.78	1.14
139	1256	19.9	3
210	1259	20.01	0.42
3-Hydroxy-2-butanone	1259	20.01	0.34
(E)-4,8-Dimethylnona-1,3,7-triene	1260	20.07	1.46
1,2,3-Trimethylbenzene	1263	20.18	0.96
306	1266	20.3	1.12
150	1269	20.4	1.1
227	1269	20.42	1.22
Hexyl acetate	1269	20.42	1.14
2-Ethyl-2-hexenal	1279	20.83	1.14
(Z)-2-Penten-1-ol	1282	20.94	0.34
505	1284	21	1.14
(E)-2-Penten-1-ol	1291	21.29	0.34
35	1291	21.29	1.4
35	1291	21.29	1.4
(Z)-3-Hexenyl acetate	1296	21.47	0.92
231	1299	21.6	0.4
n-Tridecane	1300	21.64	3.08
6-Methyl-5-hepten-2-one	1302	21.7	0.9
118	1306	21.9	2
(E)-2-Heptenal	1307	21.93	1.06
1635	1311	22.05	0.76
(Z)-3-Hexen-1-ol	1324	22.58	0.46
1-Hexanol	1335	22.98	0.5
67	1335	22.98	0.5
2032	1339	23.16	1.6
1067	1341	23.22	1.1
(Z)-2-Hexen-1-ol	1355	23.74	0.42
1430	1356	23.8	1.32
963	1356	23.8	0.96
(E)-2-Hexen-1-ol	1367	24.21	0.7
46	1369	24.3	0.2
(E,Z)-2,4-Hexadienal	1371	24.38	0.58
Nonanal	1373	24.44	1.22
572	1373	24.44	1.34
(E,E)-2,4-Hexadienal	1375	24.5	0.61
2082	1374	24.5	0.28
237	1374	24.5	0.98
1-Butoxy-2-propanol	1376	24.56	0.4
(E)-3-Octen-2-one	1379	24.68	0.92
1129	1382	24.79	2.36
90	1385	24.9	0.9
(E)-2-Octenal	1386	24.97	0.86
1099	1391	25.14	0.54
1326	1391	25.14	0.66
77	1398	25.4	1.35
868	1398	25.4	1
122	1398	25.4	0.2
946	1403	25.61	0.36
584	1406	25.73	0.46
3	1410	25.9	0.2
113	1410	25.9	2.3
1-Ethenyl-4-ethyl-Benzene	1417	26.13	0.86
1281	1424	26.37	1.88
1-Heptanol	1425	26.43	0.52
Acetic acid	1425	26.43	0.12
148	1427	26.48	0.96
174	1427	26.5	2.5
66	1431	26.7	0.7
1-Octen-3-ol	1433	26.72	0.56
287	1435	26.78	0.34
(E,E)-2,4-Heptadienal	1438	26.89	0.68
162	1438	26.9	2.2
853	1440	26.95	2.64
141	1444	27.13	0.58
5-Methyl-2-(1-methylethyl)-cyclohexanone	1444	27.13	1.3
261	1445	27.2	2.4
Butyl 2-ethylhexanoate	1452	27.42	1.88
178	1454	27.48	0.58
137	1458	27.6	2
2-Ethyl-1-hexanol	1462	27.77	0.6
1108	1473	28.18	0.46
Furfural	1473	28.18	0.4
105	1474	28.2	3
α-Copaene	1478	28.35	2.16
Decanal	1478	28.35	1.3
132	1482	28.53	0.7
182	1482	28.53	1.06
199	1487	28.7	3
14	1490	28.8	1.1
3,5-Octadien-2-one	1492	28.88	0.76
967	1493	28.9	1.1
1459	1495	28.99	0.92
181	1495	29	2.8
Benzaldehyde	1497	29.05	0.5
114	1502	29.2	1.5
1013	1502	29.23	1.02
(E)-2-Nonenal	1503	29.28	1.1
Linalool	1507	29.4	0.9
2-Decanone	1508	29.46	1.54
Propanoic acid	1510	29.52	0.14
226	1512	29.6	1.2
217	1515	29.69	0.52
1-Octanol	1517	29.75	0.66
1310	1520	29.87	0.34
Dimethyl sulfoxide	1532	30.28	0.38
Methyl benzoate	1546	30.67	0.58
193	1546	30.7	1
91	1546	30.7	0.8
398	1557	31.15	0.46
17	1561	31.3	0.4
4-Hydroxy-2-hexenoic acid lactone	1567	31.5	0.46
80	1573	31.8	1.2
Butanoic acid	1580	31.97	0.62
Undecanal	1583	32.08	1.34
Butyrolactone	1587	32.2	0.42
Ethyl benzoate	1597	32.55	0.72
195	1607	32.9	0.4
195	1607	32.9	0.4
1-Nonanol	1610	33.02	0.66
219	1612	33.08	0.74
222	1616	33.2	2.9
230	1617	33.25	0.84
100	1618	33.3	1.2
1178	1622	33.43	1.76
173	1622	33.43	0.38
906	1622	33.43	1.54
909	1622	33.43	1.58
(E)-2-Decenal	1622	33.43	1.36
667	1624	33.48	0.44
41	1624	33.5	1.9
92	1624	33.5	1.8
180	1629	33.6	0.2
50	1629	33.6	2.3
111	1629	33.6	0.3
1036	1640	34.01	0.6
250	1640	34.01	0.36
250	1640	34.01	0.36
β-Angelica lactone	1647	34.24	0.42
1-Chloro dodecane	1653	34.48	1.76
268	1662	34.77	0.34
1123	1664	34.83	0.4
4-Butoxy-1-butanol	1664	34.83	0.54
294	1665	34.88	0.34
310	1669	35	1.18
δ-Pentalactone	1672	35.12	0.52
3,4-Dimethyl-2,5-furandione	1681	35.41	0.66
943	1683	35.47	1.78
84	1684	35.5	2.2
Dodecanal	1688	35.64	1.4
92	1690	35.7	1.9
565	1698	35.99	1.6
Pentanoic acid	1700	36.05	0.3
313	1702	36.1	1.06
2012	1702	36.11	3
264	1704	36.17	0.18
α-Muurolene	1711	36.4	1.54
Acetamide	1713	36.46	0.18
670	1728	36.93	0.56
1-Decanol	1730	36.98	0.7
α-Farnesene	1730	36.98	1.44
(E,E)-2,4-Decadienal	1737	37.22	0.9
16	1740	37.3	2.9
Methyl salicylate	1748	37.57	0.56
179	1752	37.7	1.2
359	1752	37.7	2.9
2-(2-butoxyethoxy)-ethanol	1759	37.92	0.52
λ-Hexalactone	1765	38.09	0.6
44	1765	38.1	0.8
257	1768	38.2	2.1
78	1774	38.4	1.5
684	1778	38.5	1.6
2,4-Dimethylbenzaldehyde	1783	38.68	0.64
Tridecanal	1787	38.79	1.42
1118	1789	38.85	0.88
110	1802	39.2	1.5
Hexanoic acid	1812	39.55	0.2
119	1815	39.6	1.6
285	1821	39.7	2.4
126	1827	39.8	2.9
27	1837	40.3	3.1
Butyl benzoate	1837	40.31	0.82
Benzyl alcohol	1839	40.37	0.28
183	1849	40.9	2.7
183	1852	41	1.1
1,4-Butanediol	1867	41.3	0.28
Phenylethyl alcohol	1875	41.48	0.34
203	1875	41.5	2.9
836	1904	42.35	0.62
403	1905	42.4	2.3
72	1909	42.5	2.2
Heptanoic acid	1914	42.64	0.26
1140	1914	42.64	0.26
1-Dodecanol	1921	42.88	0.68
59	1923	42.93	0.3
1010	1925	43	0.4
112	1932	43.2	0.9
85	1939	43.4	2.5
740	1948	43.69	0.54
258	1956	43.93	0.56
Phenol	1956	43.93	1.6
361	1960	44.04	1.26
715	1994	45.09	0.48
21	1994	45.1	1.9
154	1998	45.2	1.5
247	2013	45.6	2.9
121	2013	45.6	1.6
Octanoic acid	2019	45.73	0.26
291	2023	45.9	1.66
1247	2025	45.97	1.28
257	2027	46	1.6
81	2027	46	1.3
37	2036	46.2	2.2
19	2049	46.5	3.3
94	2058	46.7	1.9
1-Tetradecanol	2118	47.56	0.65
124	2128	47.8	1.5
2-Phenoxyethanol	2130	47.83	1.58
2014	2107	48.18	1.24
55	2107	48.2	0.4
186	2112	48.4	0.3
656	2118	48.48	0.98
Nonanoic acid	2181	48.59	0.42
171	2181	48.6	3.2
1308	2140	49.06	0.62
185	2148	49.3	1.3
254	2156	49.5	0.5
649	2160	49.58	0.88
58	2168	49.7	0.4
106	2179	50	2.6
1392	2198	50.58	2.18
532	2202	50.69	0.78
780	2207	50.81	0.88
62	2210	50.9	2.5
38	2215	51	0.5
117	2219	51.1	0.6
Decanoic acid	2239	51.63	0.3
998	2246	51.8	0.86
1167	2251	51.92	1.86
297	2253	51.98	1.22
472	2256	52.03	0.68
1090	2258	52.09	0.94
657	2265	52.27	0.66
879	2277	52.56	1.74
209	2275	52.8	0.9
112	2290	52.9	2
123	2290	52.9	2.4
1168	2293	52.97	0.92
140	2294	53	1.6
135	2230	53.2	3.3
Phtalide	2312	53.43	1.76
1360	2314	53.49	0.58
129	2323	53.7	0.8
28	2326	53.78	3.24
29	2326	53.78	3.3
300	2326	53.78	1.52
43	2326	53.78	2.96
43	2326	53.78	2.96
45	2326	53.78	2.86
580	2326	53.78	1.64
Diethyl phthalate (IS dilution solvent)	2329	53.84	0.62
172	2329	53.84	1.2
22	2329	53.84	0.48
30	2329	53.84	0.18
30	2329	53.84	0.18
1065	2332	53.9	0.5
286	2337	54	1.48
161	2344	54.2	0.9
1-Hexadecanol	2345	54.25	1.06
1262	2352	54.43	0.9
611	2370	54.6	2.2
93	2392	55.4	2.3
339	2412	55.88	1.2
73	2421	56.1	0.5
283	2429	56.29	1.16
134	2429	56.3	2.3
987	2440	56.58	1.02
149	2440	56.6	0.5
127	2445	56.7	0.7
1391	2445	56.7	1.42
212	2445	56.7	1.1
1025	2450	56.82	0.86
214	2450	56.82	1.1
214	2450	56.82	1.1
125	2453	56.9	2.7
215	2457	56.99	1.08
256	2467	57.23	1.04
772	2474	57.4	2.56
1127	2476	57.46	1.44
1315	2483	57.63	0.86
1235	2486	57.69	1.96
1194	2488	57.75	1.92
131	2490	57.8	0.9
108	2490	57.8	3.2
133	2495	57.93	0.88
242	>2500	58.16	1.58
1355	>2500	58.51	1.16
1350	>2500	58.68	2
244	>2500	58.86	1.52
244	>2500	58.86	1.52
746	>2500	58.86	1.34
115	>2500	58.9	0.4
128	>2500	58.9	2.2
15	>2500	59	3.1
617	>2500	59.09	1.32
1226	>2500	59.15	3.26
200	>2500	59.15	1.5
462	>2500	59.15	2.1
194	>2500	59.27	1.5
527	>2500	59.27	1.02
867	>2500	59.3	1
1381	>2500	59.38	0.84
1269	>2500	59.56	2.24
1210	>2500	59.62	3.16
216	>2500	59.68	1.48
1171	>2500	59.91	1.88
1080	>2500	60.03	3.32
207	>2500	60.08	1.48
223	>2500	60.38	1.48
406	>2500	60.61	2.7
224	>2500	60.9	1.46
322	>2500	61	3.1
118	>2500	61	1.8
192	>2500	61.02	1.46
330	>2500	61.08	2.06
693	>2500	61.1	0.5
249	>2500	61.25	1.46
20	>2500	61.3	0.6
211	>2500	61.43	1.46
238	>2500	61.43	2.06
88	>2500	61.43	1.8
51	>2500	61.48	3.18
225	>2500	61.54	1.46
233	>2500	61.54	1.02
61	>2500	61.54	3.44
251	>2500	61.83	1.46
146	>2500	62	2.3
276	>2500	62.13	1.46
307	>2500	62.13	2.04
263	>2500	62.24	1.46
280	>2500	62.24	2.04
918	>2500	62.24	1.62
316	>2500	62.42	2.04
407	>2500	62.48	1.8
664	>2500	62.48	1.28
255	>2500	62.53	2.04
312	>2500	62.53	2.58
312	>2500	62.53	2.58
279	>2500	62.59	1.46
308	>2500	62.65	2.56
218	>2500	62.7	2.6
1109	>2500	62.71	0.84
321	>2500	62.77	2.04
332	>2500	62.77	2.56
1094	>2500	62.83	0.66
275	>2500	62.88	2.04
334	>2500	62.88	1.44
98	>2500	62.9	2.7
1213	>2500	62.94	0.84
271	>2500	63	2.58
288	>2500	63.06	1.44
311	>2500	63.18	2.56
1044	>2500	63.41	0.36
1433	>2500	63.41	0.74
228	>2500	63.41	2.04
266	>2500	63.41	2.54
1206	>2500	63.47	0.84
618	>2500	63.47	1.28
368	>2500	63.64	1.44
1153	>2500	63.7	2.3
273	>2500	63.76	2.54
1174	>2500	63.93	2.32
278	>2500	63.93	2.54
1243	>2500	63.99	1.08
87	>2500	64	1.2
1375	>2500	64.17	0.7
252	>2500	64.34	2.52
1091	>2500	64.4	3.32
235	>2500	64.46	2.54
885	>2500	64.52	1.18
1050	>2500	64.58	0.66
220	>2500	64.58	1.76
99	>2500	64.58	1.44
229	>2500	64.63	2.5
241	>2500	64.63	2.02
241	>2500	64.63	2.02
299	>2500	64.63	2.12
326	>2500	64.63	1.92
985	>2500	64.63	2.86
705	>2500	64.69	0.84
267	>2500	64.87	2.52
260	>2500	64.98	2.5
1048	>2500	65.16	0.64
1158	>2500	65.45	1.76
913	>2500	65.57	3.54
813	>2500	65.63	1.78
730	>2500	65.92	1.3
1039	>2500	66.21	0.52
1222	>2500	66.21	1.12
734	>2500	66.21	1.62
331	>2500	66.33	2.48
982	>2500	66.33	1.82
992	>2500	66.38	0.16
1374	>2500	66.56	2.78
1029	>2500	66.68	2.94
1030	>2500	66.73	1.78
993	>2500	66.79	2.28
1097	>2500	67.14	0.16
434	>2500	67.2	2.48
1159	>2500	67.43	2.24
1257	>2500	67.49	2.94
1245	>2500	67.67	3.34
1059	>2500	67.73	1.1
319	>2500	68.08	2.78
491	>2500	68.08	3.34
535	>2500	68.08	0.4
540	>2500	68.08	1.9
551	>2500	68.08	1.34
592	>2500	68.13	1.66
661	>2500	68.6	1.42
1280	>2500	68.66	3.32
